# Supplementary material for: The Effectiveness of Vitamin D Supplementation in Association with Non-Surgical Periodontal Therapy: A Systematic Review
Source: Dent J (Basel). 2026 Apr 6;14(4):211. doi: 10.3390/dj14040211 (PMC13115057; doi:10.3390/dj14040211)
Supplement: Supplementary file 1 [file dentistry-14-00211-s001.zip]

Archive with 1 entries (1 files):
- dentistry-4190215-supplementary.pdf
